# Supplementary material for: Separation of Anionic Chlorinated Dyes from Polluted Aqueous Streams Using Ionic Liquids and Their Subsequent Recycling
Source: Int J Mol Sci. 2023 Jul 31;24(15):12235. doi: 10.3390/ijms241512235 (PMC10418802; doi:10.3390/ijms241512235)
Supplement: Supplementary file 1 [file ijms-24-12235-s001.zip]

Archive with 1 entries (1 files):
- ijms-2498251-supplementary.pdf
